# Supplementary material for: Potential of Wollastonite-Based Brushite Cement for the Conditioning of Radioactive Waste Contaminated by 90Sr
Source: Materials (Basel). 2026 Mar 14;19(6):1136. doi: 10.3390/ma19061136 (PMC13027612; doi:10.3390/ma19061136)
Supplement: Supplementary file 1 [file materials-19-01136-s001.zip]

Archive with 1 entries (1 files):
- materials-4164369-supplementary.pdf
